# Supplementary material for: Periarteriolar spaces modulate cerebrospinal fluid transport into brain and demonstrate altered morphology in aging and Alzheimer’s disease
Source: Nat Commun. 2022 Jul 6;13:3897. doi: 10.1038/s41467-022-31257-9 (PMC9259669; doi:10.1038/s41467-022-31257-9)
Supplement: Supplementary file 17 — Source data [file 41467_2022_31257_MOESM17_ESM.xlsx]

## Sheet: Fig_1k
	Full	Partial	None
Ventral	54	29	16
Lateral	26	66	8
Dorsal	29	57	14

## Sheet: Fig_1l
	Full	Partial	None
0-9999	37	48	15
10000-19999	100	0	0
20000+	100	0	0

## Sheet: Fig_1m
Bin Center	None	Partial	Full
0	90	79.6875	34.4262
1000	10	15.625	14.7541
2000	0	0	11.4754
3000	0	1.5625	4.91803
4000	0	1.5625	1.63934
5000	0	1.5625	4.91803
6000	0	0	4.91803
7000	0	0	0
8000	0	0	3.27869
9000	0	0	1.63934
10000	0	0	4.91803
11000	0	0	4.91803
12000	0	0	0
13000	0	0	0
14000	0	0	1.63934
15000	0	0	1.63934
16000	0	0	0
17000	0	0	0
18000	0	0	0
19000	0	0	0
20000	0	0	0
21000	0	0	1.63934
22000	0	0	0
23000	0	0	0
24000	0	0	1.63934
25000	0	0	0
26000	0	0	1.63934

## Sheet: Fig_2h
	Arterial cross-section (¬µm2)	Norm. pial thickness (area)
dorsal	311.38	0.745932
dorsal	335.91	2.19325
dorsal	103.93	0.011676
dorsal	56.12	0.433071
dorsal	87.3	0.215794
dorsal	73.58	0.052545
dorsal	282.7	0.631606
dorsal	83.98	0.107636
dorsal	139.27	0.326976
dorsal	87.3	0.251353
dorsal	59.03	0.194841
dorsal	157.98	0.070181
dorsal	1423.05	0.659944
dorsal	104.76	1.6441
dorsal	134.28	1.58306
dorsal	56.96	0.328269
dorsal	575.79	0.088288
ventral	499.71	6.20524
ventral	151.72	0.776523
ventral	10961.2	51.2363
ventral	123.89	2.29147
ventral	389.96	2.0622
ventral	1734.44	5.5902
ventral	522.58	2.36402
ventral	1530.31	4.7621
ventral	3073.51	34.0386
ventral	1887.01	9.07916
ventral	2344.32	9.66181
ventral	189.99	0.744367
ventral	107.67	0.686523
ventral	173.36	0.831397
ventral	79.82	0.094477
ventral	10386.7	134.023
ventral	86.47	0.455175
ventral	173.36	1.42628
ventral	185.83	2.27408
ventral	45.31	0.799634
ventral	5026.21	47.0029
ventral	520.5	0.09625
ventral	542.12	2.85151
ventral	922.93	4.24712
ventral	6358.81	69.8768
ventral	168.79	0.849383
ventral	1581.86	0.775443
ventral	264.41	0.01307
ventral	23518.4	47.0365
ventral	525.07	5.94421
ventral	25642.4	19.6742
ventral	617.36	0.114094
ventral	5192.08	3.1197
ventral	3502.55	13.2135
ventral	10809.9	18.6758
ventral	6068.45	9.65827
ventral	1396.03	13.7042
ventral	9396.39	1.45166
ventral	11307.5	0.423948
ventral	13724.2	16.0765
ventral	4661.61	6.96707
ventral	83.56	0.37757
ventral	3194.91	24.6041
ventral	10242	35.3529
ventral	560.41	3.30789
ventral	298.91	1.94453
ventral	283.95	2.95321
lateral	145.09	0.029087
lateral	283.52	0.086261
lateral	230.73	0.213692
lateral	330.92	0.041423
lateral	304.73	0.033284
lateral	90.63	0.027623
lateral	383.31	0.23802
lateral	695.94	0.120732
lateral	49.06	0.007599
lateral	97.7	0.119307
lateral	170.45	1.13374
lateral	223.25	0.085062
lateral	6208.97	0.573087
lateral	5096.47	0.60832
lateral	421.14	0.743642
lateral	1313.72	3.63885
lateral	8229.43	1.18132
lateral	3308.4	1
lateral	4398.04	1
lateral	263.57	1
lateral	133.03	1
lateral	88.14	1

## Sheet: Fig_2i
Ventral	Lateral	Dorsal
6.20524	0.029087	0.745932
0.776523	0.086261	2.19325
51.2363	0.213692	0.011676
2.29147	0.041423	0.433071
2.0622	0.033284	0.215794
5.5902	0.027623	0.052545
2.36402	0.23802	0.631606
4.7621	0.120732	0.107636
34.0386	0.007599	0.326976
9.07916	0.119307	0.251353
9.66181	1.13374	0.194841
0.744367	0.085062	0.070181
0.686523	0.573087	0.659944
0.831397	0.60832	1.6441
0.094477	0.743642	1.58306
134.023	3.63885	0.328269
0.455175	1.18132	0.088288
1.42628	1
2.27408	1
0.799634	1
47.0029	1
0.09625	1
2.85151
4.24712
69.8768
0.849383
0.775443
0.01307
47.0365
5.94421
19.6742
0.114094
3.1197
13.2135
18.6758
9.65827
13.7042
1.45166
0.423948
16.0765
6.96707
0.37757
24.6041
35.3529
3.30789
1.94453
2.95321

## Sheet: Fig_2j
	Unfenestrated	Fenestrated
Ventral	50	50
Lateral	6	94
Dorsal	25	75

## Sheet: Fig_2k
Bin Center	Unfenestrated	Fenestrated
0	39.0244	83.3333
2000	14.6341	8.33333
4000	7.31707	3.57143
6000	7.31707	3.57143
8000	2.43902	1.19048
10000	14.6341	0
12000	2.43902	0
14000	2.43902	0
16000	2.43902	0
18000	0	0
20000	0	0
22000	2.43902	0
24000	2.43902	0
26000	2.43902	0

## Sheet: Fig_2n
	Arterial cross-section (µm^2)	Epipial space area (%artery area)
dorsal	311.38	53
dorsal	335.91	25
dorsal	103.93	28
dorsal	56.12	16
dorsal	87.3	41
dorsal	73.58	69
dorsal	282.7	28
dorsal	83.98	168
dorsal	139.27	24
dorsal	87.3	37
dorsal	59.03	39
dorsal	85.23	34
dorsal	157.98	32
dorsal	117.24	33
dorsal	558.74	67
dorsal	1423.05	56
dorsal	264.82	37
dorsal	104.76	94
dorsal	134.28	46
dorsal	56.96	108
dorsal	575.79	66
ventral	499.71	27
ventral	151.72	26
ventral	10961.2	4
ventral	123.89	21
ventral	389.96	47
ventral	1734.44	36
ventral	522.58	9
ventral	1530.31	37
ventral	3073.51	21
ventral	1887.01	57
ventral	2344.32	43
ventral	189.99	42
ventral	107.67	18
ventral	173.36	131
ventral	79.82	34
ventral	10386.7	4
ventral	86.47	19
ventral	173.36	42
ventral	185.83	46
ventral	45.31	45
ventral	223.66	24
ventral	197.06	23
ventral	5026.21	9
ventral	1997.6	14
ventral	21240.2	3
ventral	520.5	1
ventral	82.32	105
ventral	93.12	8
ventral	542.12	10
ventral	922.93	36
ventral	6358.81	3
ventral	168.79	49
ventral	1581.86	11
ventral	264.41	9
ventral	23518.4	2
ventral	525.07	13
ventral	25642.4	0
ventral	748.32	7
ventral	617.36	21
ventral	15398.3	1
ventral	283.11	102
ventral	5192.08	6
ventral	3502.55	8
ventral	1546.11	7
ventral	10809.9	1
ventral	10415.4	4
ventral	6068.45	10
ventral	1396.03	45
ventral	9396.39	0
ventral	11307.5	1
ventral	13724.2	2
ventral	4661.61	12
ventral	83.56	126
ventral	2522.25	38
ventral	3194.91	20
ventral	10242	10
ventral	560.41	20
ventral	298.91	28
ventral	283.95	23
ventral	7511.04	5
lateral	429.87	23
lateral	409.91	3
lateral	333.42	32
lateral	1066.35	38
lateral	145.09	10
lateral	283.52	15
lateral	230.73	54
lateral	779.5	12
lateral	237.38	47
lateral	330.92	37
lateral	304.73	19
lateral	90.63	104
lateral	383.31	26
lateral	695.94	63
lateral	49.06	77
lateral	97.7	17
lateral	236.97	24
lateral	170.45	25
lateral	79.82	29
lateral	103.1	13
lateral	68.18	49
lateral	223.25	33
lateral	636.49	9
lateral	135.94	9
lateral	6208.97	4
lateral	5096.47	6
lateral	421.14	19
lateral	1313.72	6
lateral	8229.43	8
lateral	3308.4	4
lateral	4398.04	0
lateral	263.57	14
lateral	133.03	25
lateral	88.14	43

## Sheet: Fig_2o
Dorsal	Ventral	Lateral
53	27	23
25	26	3
28	4	32
16	21	38
41	47	10
69	36	15
28	9	54
168	37	12
24	21	47
37	57	37
39	43	19
34	42	104
32	18	26
33	131	63
67	34	77
56	4	17
37	19	24
94	42	25
46	46	29
108	45	13
66	24	49
	23	33
	9	9
	14	9
	3	4
	1	6
	105	19
	8	6
	10	8
	36	4
	3	0
	49	14
	11	25
	9	43
	2
	13
	0
	7
	21
	1
	102
	6
	8
	7
	1
	4
	10
	45
	0
	1
	2
	12
	126
	38
	20
	10
	20
	28
	23
	5

## Sheet: Fig_3g
	Type A	Type B	Type C
Ventral	30.3	48.5	21.2
Lateral	17.6	76.5	5.9
Dorsal	21	58	21

[truncated: 29 more sheets: Fig_3h, Fig_3i, Fig_4h, Fig_4i, Fig. 4j, Fig_5i, Fig_5j, Fig_5k, Fig_6b, Fig_6c, Fig_6d, Fig_6e, Fig_6f, Fig_6g, Fig_8b, Fig_8c, Fig_8d, Fig_8e, Fig_8f, Fig_8g …]
